# Supplementary material for: Gallbladder carriage generates genetic variation and genome degradation in Salmonella Typhi
Source: PLoS Pathog. 2020 Oct 21;16(10):e1008998. doi: 10.1371/journal.ppat.1008998 (PMC7605710; doi:10.1371/journal.ppat.1008998)
Supplement: S1 Table — (XLS) [file ppat.1008998.s001.xls]

## Sheet: Sheet1
Sample	Study_code	Date	Sex	Age	Year	Age_year	Acute/Gallbladder	Genotype	H58 status	gyrA_mutation	Sample accession
01TY052	01TY	2008-11-04	Male	4	2008	2008/Age_4	Acute	4.3.1	H58	WT	ERS4552185
01TY061	01TY	2008-11-30	Male	16	2008	2008/Age_16	Acute	4.3.1	H58	S83F	ERS4552186
01TY065	01TY	2008-12-02	Female	23	2008	2008/Age_23	Acute	4.3.1	H58	S83F	ERS4552187
01TY066	01TY	2008-12-09	Female	11	2008	2008/Age_11	Acute	4.3.1	H58	WT	ERS4552188
01TY069	01TY	2008-12-11	Male	24	2008	2008/Age_24	Acute	4.3.1	H58	S83F	ERS4552189
01TY072	01TY	2018-12-08	Male	18	2008	2008/Age_18	Acute	4.1	non-H58	WT	ERS131952
01TY073	01TY	2008-12-16	Female	24	2008	2008/Age_24	Acute	4.3.1	H58	S83F	ERS4552190
01TY075	01TY	2018-12-08	Male	14	2008	2008/Age_14	Acute	3.2.1	non-H58	WT	ERS131953
01TY077	01TY	2008-12-26	Female	6	2008	2008/Age_6	Acute	4.3.1	H58	S83F	ERS4552191
01TY080	01TY	2009-01-09	Male	0	2009	2009/Age_0	Acute	2.2	non-H58	WT	ERS4552192
01TY083	01TY	2009-01-14	Male	6	2009	2009/Age_6	Acute	4.3.1	H58	WT	ERS4552193
01TY086	01TY	2009-01-30	Male	13	2009	2009/Age_13	Acute	3.3	non-H58	WT	ERS4552194
01TY088	01TY	2009-02-09	Male	19	2009	2009/Age_19	Acute	4.3.1	H58	S83F	ERS4552195
01TY090	01TY	2018-02-09	Female	29	2009	2009/Age_29	Acute	4.3.1	H58	WT	ERS131955
01TY095	01TY	2009-02-19	Male	16	2009	2009/Age_16	Acute	4.3.1	H58	S83F	ERS4552196
01TY096	01TY	2009-02-20	Male	15	2009	2009/Age_15	Acute	4.3.1	H58	S83F	ERS4552197
01TY098	01TY	2018-02-09	Female	21	2009	2009/Age_21	Acute	3.2.1	non-H58	WT	ERS131956
01TY099	01TY	2009-02-24	Female	19	2009	2009/Age_19	Acute	2.2	non-H58	WT	ERS4552198
01TY101	01TY	2018-02-09	Male	24	2009	2009/Age_24	Acute	4.3.1	H58	WT	ERS131957
01TY102	01TY	2009-03-02	Male	18	2009	2009/Age_18	Acute	4.3.1	H58	S83F	ERS4552199
01TY103	01TY	2018-03-09	Female	14	2009	2009/Age_14	Acute	4.3.1	H58	WT	ERS131954
01TY104	01TY	2018-03-09	Male	15	2009	2009/Age_15	Acute	4.3.1	H58	WT	ERS131958
01TY105	01TY	2009-03-09	Male	22	2009	2009/Age_22	Acute	3.3	non-H58	WT	ERS4552200
01TY107	01TY	2009-03-11	Male	21	2009	2009/Age_21	Acute	4.3.1	H58	S83F	ERS4552201
01TY112	01TY	2018-03-09	Female	15	2009	2009/Age_15	Acute	4.3.1	H58	WT	ERS131959
01TY122	01TY	2018-04-09	Female	11	2009	2009/Age_11	Acute	4.3.1	H58	WT	ERS131960
01TY128	01TY	2009-05-03	Male	21	2009	2009/Age_21	Acute	4.3.1	H58	S83F	ERS4552202
01TY132	01TY	2009-05-17	Female	28	2009	2009/Age_28	Acute	4.3.1	H58	S83F	ERS4552203
01TY134	01TY	2009-05-18	Female	14	2009	2009/Age_14	Acute	3.0.1	non-H58	WT	ERS4552204
01TY139	01TY	2009-06-14	Male	19	2009	2009/Age_19	Acute	2.2	non-H58	WT	ERS4552205
01TY142	01TY	2009-06-19	Male	15	2009	2009/Age_15	Acute	4.3.1	H58	S83F	ERS4552206
01TY150	01TY	2009-06-25	Female	29	2009	2009/Age_29	Acute	2.2.1	non-H58	WT	ERS4552207
01TY151	01TY	2009-06-25	Female	6	2009	2009/Age_6	Acute	3.3	non-H58	WT	ERS4552208
01TY152	01TY	2009-06-25	Male	28	2009	2009/Age_28	Acute	4.3.1	H58	S83F	ERS4552209
01TY154	01TY	2009-07-08	Female	17	2009	2009/Age_17	Acute	3.3	non-H58	WT	ERS4552210
01TY157	01TY	2009-07-12	Female	24	2009	2009/Age_24	Acute	4.3.1	H58	S83F	ERS4552211
01TY163	01TY	2009-07-17	Female	27	2009	2009/Age_27	Acute	3.0.1	non-H58	WT	ERS4552212
01TY170	01TY	2009-07-24	Female	17	2009	2009/Age_17	Acute	4.3.1	H58	S83F	ERS4552213
01TY172	01TY	2009-07-26	Male	10	2009	2009/Age_10	Acute	4.3.1	H58	S83F	ERS4552214
01TY191	01TY	2009-08-11	Male	18	2009	2009/Age_18	Acute	4.3.1	H58	S83F	ERS4552215
01TY205	01TY	2009-08-28	Male	6	2009	2009/Age_6	Acute	4.3.1	H58	S83F	ERS4552216
01TY208	01TY	2009-08-30	Female	28	2009	2009/Age_28	Acute	4.3.1	H58	S83F	ERS4552217
01TY211	01TY	2009-08-30	Female	4	2009	2009/Age_4	Acute	4.3.1	H58	S83F	ERS4552218
01TY216	01TY	2009-09-01	Male	25	2009	2009/Age_25	Acute	4.3.1	H58	S83F	ERS4552219
01TY218	01TY	2009-09-03	Male	11	2009	2009/Age_11	Acute	4.3.1	H58	S83F	ERS4552220
01TY226	01TY	2009-09-10	Female	7	2009	2009/Age_7	Acute	4.3.1	H58	S83F	ERS4552221
01TY230	01TY	2009-10-01	Female	11	2009	2009/Age_11	Acute	4.3.1	H58	S83F	ERS4552222
01TY233	01TY	2009-10-04	Male	7	2009	2009/Age_7	Acute	4.3.1	H58	S83F	ERS4552223
01TY242	01TY	2009-10-22	Male	3	2009	2009/Age_3	Acute	4.3.1	H58	S83F	ERS4552224
01TY256	01TY	2009-11-26	Male	8	2009	2009/Age_8	Acute	4.3.1	H58	S83F	ERS4552225
01TY257	01TY	2009-11-30	Male	19	2009	2009/Age_19	Acute	3.3	non-H58	WT	ERS4552226
01TY258	01TY	2009-12-02	Male	19	2009	2009/Age_19	Acute	3.3	non-H58	WT	ERS4552227
01TY261	01TY	2009-12-06	Male	7	2009	2009/Age_7	Acute	3.3	non-H58	WT	ERS4552228
01TY264	01TY	2009-12-10	Male	21	2009	2009/Age_21	Acute	3.3	non-H58	WT	ERS4552229
01TY267	01TY	2009-12-14	Female	4	2009	2009/Age_4	Acute	3.3	non-H58	WT	ERS4552230
01TY274	01TY	2010-01-18	Male	9	2010	2010/Age_9	Acute	4.3.1	H58	S83F	ERS4552231
01TY283	01TY	2010-03-05	Male	17	2010	2010/Age_17	Acute	3.3	non-H58	WT	ERS4552232
01TY286	01TY	2010-03-14	Male	16	2010	2010/Age_16	Acute	3.3	non-H58	WT	ERS4552233
01TY301	01TY	2010-04-05	Male	16	2010	2010/Age_16	Acute	4.3.1	H58	S83F	ERS4552234
01TY305	01TY	2010-04-11	Female	22	2010	2010/Age_22	Acute	4.3.1	H58	S83F	ERS4552235
01TY311	01TY	2010-04-18	Female	9	2010	2010/Age_9	Acute	3.3	non-H58	WT	ERS4552236
01TY312	01TY	2010-04-18	Male	18	2010	2010/Age_18	Acute	2.2	non-H58	WT	ERS4552237
01TY313	01TY	2010-04-18	Male	13	2010	2010/Age_13	Acute	2.2	non-H58	WT	ERS4552238
01TY315	01TY	2010-04-20	Female	11	2010	2010/Age_11	Acute	2.2	non-H58	WT	ERS4552239
01TY327	01TY	2010-05-04	Male	0	2010	2010/Age_0	Acute	4.3.1	H58	S83F	ERS4552240
01TY332	01TY	2010-05-16	Female	14	2010	2010/Age_14	Acute	2.2	non-H58	WT	ERS4552241
01TY337	01TY	2010-05-21	Male	17	2010	2010/Age_17	Acute	2.2	non-H58	WT	ERS4552242
01TY342	01TY	2010-06-02	Male	0	2010	2010/Age_0	Acute	4.3.1	H58	S83F	ERS4552243
01TY347	01TY	2010-06-10	Female	20	2010	2010/Age_20	Acute	4.3.1	H58	S83F	ERS4552244
01TY349	01TY	2010-06-14	Male	14	2010	2010/Age_14	Acute	2.2	non-H58	WT	ERS4552245
01TY366	01TY	2010-07-06	Female	9	2010	2010/Age_9	Acute	3.2.2	non-H58	WT	ERS4552246
01TY370	01TY	2010-07-08	Male	18	2010	2010/Age_18	Acute	4.3.1	H58	S83F	ERS4552247
01TY371	01TY	2010-07-08	Male	12	2010	2010/Age_12	Acute	4.3.1	H58	S83F	ERS4552248
01TY374	01TY	2010-07-11	Female	8	2010	2010/Age_8	Acute	4.3.1	H58	S83Y	ERS4552249
01TY375	01TY	2010-07-12	Male	8	2010	2010/Age_8	Acute	4.3.1	H58	S83Y	ERS4552250
01TY391	01TY	2010-07-21	Male	13	2010	2010/Age_13	Acute	3.1	non-H58	WT	ERS4552251
01TY394	01TY	2010-07-23	Male	8	2010	2010/Age_8	Acute	4.3.1	H58	S83F	ERS4552252
01TY397	01TY	2010-07-23	Male	20	2010	2010/Age_20	Acute	4.3.1	H58	S83Y	ERS4552253
01TY405	01TY	2010-08-01	Female	4	2010	2010/Age_4	Acute	3.3	non-H58	WT	ERS4552254
01TY408	01TY	2010-08-02	Male	9	2010	2010/Age_9	Acute	2.2	non-H58	WT	ERS4552255
01TY410	01TY	2010-08-03	Female	31	2010	2010/Age_31	Acute	4.3.1	H58	WT	ERS4552256
01TY421	01TY	2010-08-09	Male	17	2010	2010/Age_17	Acute	4.3.1	H58	S83F	ERS4552257
01TY426	01TY	2010-08-10	Male	17	2010	2010/Age_17	Acute	4.3.1	H58	S83Y	ERS4552258
01TY432	01TY	2010-08-13	Male	19	2010	2010/Age_19	Acute	4.3.1	H58	S83F	ERS4552259
01TY433	01TY	2010-08-15	Male	19	2010	2010/Age_19	Acute	4.3.1	H58	S83F	ERS4552260
01TY441	01TY	2010-08-18	Male	28	2010	2010/Age_28	Acute	4.3.1	H58	S83F	ERS4552261
01TY443	01TY	2010-08-19	Male	18	2010	2010/Age_18	Acute	4.3.1	H58	S83F	ERS4552262
01TY444	01TY	2010-08-20	Female	17	2010	2010/Age_17	Acute	4.3.1	H58	S83F	ERS4552263
01TY445	01TY	2010-08-20	Male	18	2010	2010/Age_18	Acute	4.3.1	H58	S83F	ERS4552264
01TY447	01TY	2010-08-22	Female	8	2010	2010/Age_8	Acute	4.3.1	H58	S83F	ERS4552265
01TY448	01TY	2010-08-22	Female	13	2010	2010/Age_13	Acute	3.2.2	non-H58	WT	ERS4552266
01TY472	01TY	2010-09-09	Male	13	2010	2010/Age_13	Acute	4.3.1	H58	S83Y	ERS4552267
01TY476	01TY	2010-09-13	Male	22	2010	2010/Age_22	Acute	4.3.1	H58	S83F	ERS4552268
01TY481	01TY	2010-09-19	Male	17	2010	2010/Age_17	Acute	4.3.1	H58	S83F	ERS4552269
01TY484	01TY	2010-09-22	Male	16	2010	2010/Age_16	Acute	3.3	non-H58	WT	ERS4552270
01TY492	01TY	2010-10-03	Male	13	2010	2010/Age_13	Acute	4.3.1	H58	S83F	ERS4552271
GB003	GB	2009-06-12	Female	40	2009	2009/Age_40	Gallbladder	4.3.1	H58	S83Y	ERS013568
GB005	GB	2007-11-05	Female	34	2007	2007/Age_34	Gallbladder	3.2.2	non-H58	D87N	ERS013542
GB026	GB	2007-12-23	Female	27	2007	2007/Age_27	Gallbladder	2	non-H58	WT	ERS013544
GB031	GB	2009-06-26	Female	53	2009	2009/Age_53	Gallbladder	4.3.1	H58	S83F	ERS013571
GB044	GB	2007-12-06	Female	30	2007	2007/Age_30	Gallbladder	4.3.1	H58	S83Y	ERS013545
GB071	GB	2008-03-22	Female	42	2008	2008/Age_42	Gallbladder	4.3.1	H58	S83F	ERS013548
GB076	GB	2009-07-17	Female	35	2009	2009/Age_35	Gallbladder	4.3.1	H58	WT	ERS013573
GB125	GB	2009-08-21	Female	25	2009	2009/Age_25	Gallbladder	4.3.1	H58	S83F	ERS013574
GB169	GB	2009-09-14	Female	27	2009	2009/Age_27	Gallbladder	4.3.1	H58	S83F	ERS013575
GB199	GB	2007-09-29	Female	15	2007	2007/Age_15	Gallbladder	4.3.1	H58	S83F	ERS013576
GB266	GB	2008-03-14	Male	50	2008	2008/Age_50	Gallbladder	4.3.1	H58	WT	ERS013554
GB276	GB	2008-05-01	Female	27	2008	2008/Age_27	Gallbladder	3.3	non-H58	WT	ERS013555
GB281	GB	2008-05-04	Female	27	2008	2008/Age_27	Gallbladder	2.2.2	non-H58	WT	ERS013557
GB335	GB	2008-06-06	Female	33	2008	2008/Age_33	Gallbladder	3.3	non-H58	WT	ERS013558
GB336	GB	2008-06-10	Female	30	2008	2008/Age_30	Gallbladder	3.3	non-H58	WT	ERS013559
GB368	GB	2008-06-30	Female	30	2008	2008/Age_30	Gallbladder	4.3.1	H58	S83F	ERS013560
GB387	GB	2010-02-08	Female	60	2010	2010/Age_60	Gallbladder	4.3.1	H58	WT	ERS4552272
GB428	GB	2010-03-11	Female	34	2010	2010/Age_34	Gallbladder	2.2	non-H58	WT	ERS4552273
GB441	GB	2010-03-19	Male	38	2010	2010/Age_38	Gallbladder	4.3.1	H58	WT	ERS4552274
GB496	GB	2010-04-22	Female	20	2010	2010/Age_20	Gallbladder	4.3.1	H58	S83F	ERS4552275
GB580	GB	2008-12-12	Female	54	2008	2008/Age_54	Gallbladder	2.2	non-H58	WT	ERS013562
GB650	GB	2010-08-06	Female	34	2010	2010/Age_34	Gallbladder	4.3.1	H58	S83F	ERS4552276
GB705	GB	2010-09-16	Male	23	2010	2010/Age_23	Gallbladder	3.2.2	non-H58	WT	ERS4552277
GB710	GB	2010-09-20	Female	67	2010	2010/Age_67	Gallbladder	4.3.1	H58	S83F	ERS4552278

## Sheet: Sheet2
01TY052/4-Nov-08	01TY052	2008/Age_4	2008/Age_4/01TY052			01TY216	01TY	2009-09-01	Male	25	2009	2009/Age_25
01TY061/30-Nov-08	01TY061	2008/Age_16	2008/Age_16/01TY061			01TY098	01TY	2018-02-09	Female	21	2009	2009/Age_21
01TY065/2-Dec-08	01TY065	2008/Age_23	2008/Age_23/01TY065			01TY311	01TY	2010-04-18	Female	9	2010	2010/Age_9
01TY066/9-Dec-08	01TY066	2008/Age_11	2008/Age_11/01TY066			GB026	GB	2007-12-23	Female	27	2007	2007/Age_27
01TY069/11-Dec-08	01TY069	2008/Age_24	2008/Age_24/01TY069			01TY371	01TY	2010-07-08	Male	12	2010	2010/Age_12
01TY072/Dec-08	01TY072	2008/Age_18	2008/Age_18/01TY072			01TY286	01TY	2010-03-14	Male	16	2010	2010/Age_16
01TY073/16-Dec-08	01TY073	2008/Age_24	2008/Age_24/01TY073			01TY086	01TY	2009-01-30	Male	13	2009	2009/Age_13
01TY075/Dec-08	01TY075	2008/Age_14	2008/Age_14/01TY075			01TY230	01TY	2009-10-01	Female	11	2009	2009/Age_11
01TY077/26-Dec-08	01TY077	2008/Age_6	2008/Age_6/01TY077			GB428	GB	2010-03-11	Female	34	2010	2010/Age_34
01TY080/9-Jan-09	01TY080	2009/Age_0	2009/Age_0/01TY080			01TY102	01TY	2009-03-02	Male	18	2009	2009/Age_18
01TY083/14-Jan-09	01TY083	2009/Age_6	2009/Age_6/01TY083			01TY441	01TY	2010-08-18	Male	28	2010	2010/Age_28
01TY086/30-Jan-09	01TY086	2009/Age_13	2009/Age_13/01TY086			01TY342	01TY	2010-06-02	Male	0	2010	2010/Age_0
01TY088/9-Feb-09	01TY088	2009/Age_19	2009/Age_19/01TY088			01TY448	01TY	2010-08-22	Female	13	2010	2010/Age_13
01TY090/Feb-09	01TY090	2009/Age_29	2009/Age_29/01TY090			GB496	GB	2010-04-22	Female	20	2010	2010/Age_20
01TY095/19-Feb-09	01TY095	2009/Age_16	2009/Age_16/01TY095			GB705	GB	2010-09-16	Male	23	2010	2010/Age_23
01TY096/20-Feb-09	01TY096	2009/Age_15	2009/Age_15/01TY096			01TY205	01TY	2009-08-28	Male	6	2009	2009/Age_6
01TY098/Feb-09	01TY098	2009/Age_21	2009/Age_21/01TY098			01TY122	01TY	2018-04-09	Female	11	2009	2009/Age_11
01TY099/24-Feb-09	01TY099	2009/Age_19	2009/Age_19/01TY099			01TY073	01TY	2008-12-16	Female	24	2008	2008/Age_24
01TY101/Feb-09	01TY101	2009/Age_24	2009/Age_24/01TY101			GB281	GB	2008-05-04	Female	27	2008	2008/Age_27
01TY102/2-Mar-09	01TY102	2009/Age_18	2009/Age_18/01TY102			01TY313	01TY	2010-04-18	Male	13	2010	2010/Age_13
01TY103/Mar-09	01TY103	2009/Age_14	2009/Age_14/01TY103			GB276	GB	2008-05-01	Female	27	2008	2008/Age_27
01TY104/Mar-09	01TY104	2009/Age_15	2009/Age_15/01TY104			01TY432	01TY	2010-08-13	Male	19	2010	2010/Age_19
01TY105/9-Mar-09	01TY105	2009/Age_22	2009/Age_22/01TY105			01TY208	01TY	2009-08-30	Female	28	2009	2009/Age_28
01TY107/11-Mar-09	01TY107	2009/Age_21	2009/Age_21/01TY107			01TY132	01TY	2009-05-17	Female	28	2009	2009/Age_28
01TY112/Mar-09	01TY112	2009/Age_15	2009/Age_15/01TY112			01TY107	01TY	2009-03-11	Male	21	2009	2009/Age_21
01TY122/Apr-09	01TY122	2009/Age_11	2009/Age_11/01TY122			01TY134	01TY	2009-05-18	Female	14	2009	2009/Age_14
01TY128/3-May-09	01TY128	2009/Age_21	2009/Age_21/01TY128			01TY105	01TY	2009-03-09	Male	22	2009	2009/Age_22
01TY132/17-May-09	01TY132	2009/Age_28	2009/Age_28/01TY132			01TY066	01TY	2008-12-09	Female	11	2008	2008/Age_11
01TY134/18-May-09	01TY134	2009/Age_14	2009/Age_14/01TY134			01TY069	01TY	2008-12-11	Male	24	2008	2008/Age_24
01TY139/14-Jun-09	01TY139	2009/Age_19	2009/Age_19/01TY139			01TY152	01TY	2009-06-25	Male	28	2009	2009/Age_28
01TY142/19-Jun-09	01TY142	2009/Age_15	2009/Age_15/01TY142			01TY211	01TY	2009-08-30	Female	4	2009	2009/Age_4
01TY150/25-Jun-09	01TY150	2009/Age_29	2009/Age_29/01TY150			01TY408	01TY	2010-08-02	Male	9	2010	2010/Age_9
01TY151/25-Jun-09	01TY151	2009/Age_6	2009/Age_6/01TY151			01TY226	01TY	2009-09-10	Female	7	2009	2009/Age_7
01TY152/25-Jun-09	01TY152	2009/Age_28	2009/Age_28/01TY152			01TY083	01TY	2009-01-14	Male	6	2009	2009/Age_6
01TY154/8-Jul-09	01TY154	2009/Age_17	2009/Age_17/01TY154			01TY088	01TY	2009-02-09	Male	19	2009	2009/Age_19
01TY157/12-Jul-09	01TY157	2009/Age_24	2009/Age_24/01TY157			01TY191	01TY	2009-08-11	Male	18	2009	2009/Age_18
01TY163/17-Jul-09	01TY163	2009/Age_27	2009/Age_27/01TY163			01TY080	01TY	2009-01-09	Male	0	2009	2009/Age_0
01TY170/24-Jul-09	01TY170	2009/Age_17	2009/Age_17/01TY170
01TY172/26-Jul-09	01TY172	2009/Age_10	2009/Age_10/01TY172			01TY157	01TY	2009-07-12	Female	24	2009	2009/Age_24
01TY191/11-Aug-09	01TY191	2009/Age_18	2009/Age_18/01TY191			01TY139	01TY	2009-06-14	Male	19	2009	2009/Age_19
01TY205/28-Aug-09	01TY205	2009/Age_6	2009/Age_6/01TY205			01TY075	01TY	2018-12-08	Male	14	2008	2008/Age_14
01TY208/30-Aug-09	01TY208	2009/Age_28	2009/Age_28/01TY208			01TY072	01TY	2018-12-08	Male	18	2008	2008/Age_18
01TY211/30-Aug-09	01TY211	2009/Age_4	2009/Age_4/01TY211			01TY312	01TY	2010-04-18	Male	18	2010	2010/Age_18
01TY216/1-Sep-09	01TY216	2009/Age_25	2009/Age_25/01TY216			01TY472	01TY	2010-09-09	Male	13	2010	2010/Age_13
01TY218/3-Sep-09	01TY218	2009/Age_11	2009/Age_11/01TY218			GB368	GB	2008-06-30	Female	30	2008	2008/Age_30
01TY226/10-Sep-09	01TY226	2009/Age_7	2009/Age_7/01TY226			01TY391	01TY	2010-07-21	Male	13	2010	2010/Age_13
01TY230/1-Oct-09	01TY230	2009/Age_11	2009/Age_11/01TY230			01TY433	01TY	2010-08-15	Male	19	2010	2010/Age_19
01TY233/4-Oct-09	01TY233	2009/Age_7	2009/Age_7/01TY233			01TY090	01TY	2018-02-09	Female	29	2009	2009/Age_29
01TY242/22-Oct-09	01TY242	2009/Age_3	2009/Age_3/01TY242			GB650	GB	2010-08-06	Female	34	2010	2010/Age_34
01TY256/26-Nov-09	01TY256	2009/Age_8	2009/Age_8/01TY256			01TY104	01TY	2018-03-09	Male	15	2009	2009/Age_15
01TY257/30-Nov-09	01TY257	2009/Age_19	2009/Age_19/01TY257			01TY099	01TY	2009-02-24	Female	19	2009	2009/Age_19
01TY258/2-Dec-09	01TY258	2009/Age_19	2009/Age_19/01TY258			GB336	GB	2008-06-10	Female	30	2008	2008/Age_30
01TY261/6-Dec-09	01TY261	2009/Age_7	2009/Age_7/01TY261			01TY052	01TY	2008-11-04	Male	4	2008	2008/Age_4
01TY264/10-Dec-09	01TY264	2009/Age_21	2009/Age_21/01TY264			01TY410	01TY	2010-08-03	Female	31	2010	2010/Age_31
01TY267/14-Dec-09	01TY267	2009/Age_4	2009/Age_4/01TY267			01TY444	01TY	2010-08-20	Female	17	2010	2010/Age_17
01TY274/18-Jan-10	01TY274	2010/Age_9	2010/Age_9/01TY274			01TY332	01TY	2010-05-16	Female	14	2010	2010/Age_14
01TY283/5-Mar-10	01TY283	2010/Age_17	2010/Age_17/01TY283			01TY394	01TY	2010-07-23	Male	8	2010	2010/Age_8
01TY286/14-Mar-10	01TY286	2010/Age_16	2010/Age_16/01TY286			01TY256	01TY	2009-11-26	Male	8	2009	2009/Age_8
01TY301/5-Apr-10	01TY301	2010/Age_16	2010/Age_16/01TY301			01TY128	01TY	2009-05-03	Male	21	2009	2009/Age_21
01TY305/11-Apr-10	01TY305	2010/Age_22	2010/Age_22/01TY305			01TY476	01TY	2010-09-13	Male	22	2010	2010/Age_22
01TY311/18-Apr-10	01TY311	2010/Age_9	2010/Age_9/01TY311			01TY374	01TY	2010-07-11	Female	8	2010	2010/Age_8
01TY312/18-Apr-10	01TY312	2010/Age_18	2010/Age_18/01TY312			GB441	GB	2010-03-19	Male	38	2010	2010/Age_38
01TY313/18-Apr-10	01TY313	2010/Age_13	2010/Age_13/01TY313			01TY233	01TY	2009-10-04	Male	7	2009	2009/Age_7
01TY315/20-Apr-10	01TY315	2010/Age_11	2010/Age_11/01TY315			GB005	GB	2007-11-05	Female	34	2007	2007/Age_34
01TY327/4-May-10	01TY327	2010/Age_0	2010/Age_0/01TY327			01TY170	01TY	2009-07-24	Female	17	2009	2009/Age_17
01TY332/16-May-10	01TY332	2010/Age_14	2010/Age_14/01TY332			01TY305	01TY	2010-04-11	Female	22	2010	2010/Age_22
01TY337/21-May-10	01TY337	2010/Age_17	2010/Age_17/01TY337			01TY301	01TY	2010-04-05	Male	16	2010	2010/Age_16
01TY342/2-Jun-10	01TY342	2010/Age_0	2010/Age_0/01TY342			01TY163	01TY	2009-07-17	Female	27	2009	2009/Age_27
01TY347/10-Jun-10	01TY347	2010/Age_20	2010/Age_20/01TY347			GB003	GB	2009-06-12	Female	40	2009	2009/Age_40
01TY349/14-Jun-10	01TY349	2010/Age_14	2010/Age_14/01TY349			01TY315	01TY	2010-04-20	Female	11	2010	2010/Age_11
01TY366/6-Jul-10	01TY366	2010/Age_9	2010/Age_9/01TY366			01TY481	01TY	2010-09-19	Male	17	2010	2010/Age_17
01TY370/8-Jul-10	01TY370	2010/Age_18	2010/Age_18/01TY370			01TY257	01TY	2009-11-30	Male	19	2009	2009/Age_19
01TY371/8-Jul-10	01TY371	2010/Age_12	2010/Age_12/01TY371			01TY370	01TY	2010-07-08	Male	18	2010	2010/Age_18
01TY374/11-Jul-10	01TY374	2010/Age_8	2010/Age_8/01TY374			GB387	GB	2010-02-08	Female	60	2010	2010/Age_60
01TY375/12-Jul-10	01TY375	2010/Age_8	2010/Age_8/01TY375			01TY264	01TY	2009-12-10	Male	21	2009	2009/Age_21
01TY391/21-Jul-10	01TY391	2010/Age_13	2010/Age_13/01TY391			01TY426	01TY	2010-08-10	Male	17	2010	2010/Age_17
01TY394/23-Jul-10	01TY394	2010/Age_8	2010/Age_8/01TY394			01TY267	01TY	2009-12-14	Female	4	2009	2009/Age_4
01TY397/23-Jul-10	01TY397	2010/Age_20	2010/Age_20/01TY397			GB335	GB	2008-06-06	Female	33	2008	2008/Age_33
01TY405/1-Aug-10	01TY405	2010/Age_4	2010/Age_4/01TY405			01TY349	01TY	2010-06-14	Male	14	2010	2010/Age_14
01TY408/2-Aug-10	01TY408	2010/Age_9	2010/Age_9/01TY408			01TY154	01TY	2009-07-08	Female	17	2009	2009/Age_17
01TY410/3-Aug-10	01TY410	2010/Age_31	2010/Age_31/01TY410			01TY274	01TY	2010-01-18	Male	9	2010	2010/Age_9
01TY421/9-Aug-10	01TY421	2010/Age_17	2010/Age_17/01TY421			01TY397	01TY	2010-07-23	Male	20	2010	2010/Age_20
01TY426/10-Aug-10	01TY426	2010/Age_17	2010/Age_17/01TY426			GB580	GB	2008-12-12	Female	54	2008	2008/Age_54
01TY432/13-Aug-10	01TY432	2010/Age_19	2010/Age_19/01TY432			01TY218	01TY	2009-09-03	Male	11	2009	2009/Age_11
01TY433/15-Aug-10	01TY433	2010/Age_19	2010/Age_19/01TY433			01TY077	01TY	2008-12-26	Female	6	2008	2008/Age_6
01TY441/18-Aug-10	01TY441	2010/Age_28	2010/Age_28/01TY441			01TY101	01TY	2018-02-09	Male	24	2009	2009/Age_24
01TY443/19-Aug-10	01TY443	2010/Age_18	2010/Age_18/01TY443			01TY492	01TY	2010-10-03	Male	13	2010	2010/Age_13
01TY444/20-Aug-10	01TY444	2010/Age_17	2010/Age_17/01TY444			01TY112	01TY	2018-03-09	Female	15	2009	2009/Age_15
01TY445/20-Aug-10	01TY445	2010/Age_18	2010/Age_18/01TY445			GB071	GB	2008-03-22	Female	42	2008	2008/Age_42
01TY447/22-Aug-10	01TY447	2010/Age_8	2010/Age_8/01TY447			GB710	GB	2010-09-20	Female	67	2010	2010/Age_67
01TY448/22-Aug-10	01TY448	2010/Age_13	2010/Age_13/01TY448			01TY484	01TY	2010-09-22	Male	16	2010	2010/Age_16
01TY472/9-Sep-10	01TY472	2010/Age_13	2010/Age_13/01TY472			01TY150	01TY	2009-06-25	Female	29	2009	2009/Age_29
01TY476/13-Sep-10	01TY476	2010/Age_22	2010/Age_22/01TY476			GB266	GB	2008-03-14	Male	50	2008	2008/Age_50
01TY481/19-Sep-10	01TY481	2010/Age_17	2010/Age_17/01TY481			01TY327	01TY	2010-05-04	Male	0	2010	2010/Age_0
01TY484/22-Sep-10	01TY484	2010/Age_16	2010/Age_16/01TY484			01TY443	01TY	2010-08-19	Male	18	2010	2010/Age_18
01TY492/3-Oct-10	01TY492	2010/Age_13	2010/Age_13/01TY492			01TY065	01TY	2008-12-02	Female	23	2008	2008/Age_23
9953_5#4	9953_5#4	#N/A	#N/A			01TY447	01TY	2010-08-22	Female	8	2010	2010/Age_8
GB003/12-Jun-09	GB003	2009/Age_40	2009/Age_40/GB003			01TY242	01TY	2009-10-22	Male	3	2009	2009/Age_3
GB005/5-Nov-07	GB005	2007/Age_34	2007/Age_34/GB005			01TY283	01TY	2010-03-05	Male	17	2010	2010/Age_17
GB026/23-Dec-07	GB026	2007/Age_27	2007/Age_27/GB026			01TY151	01TY	2009-06-25	Female	6	2009	2009/Age_6
GB031/26-Jun-09	GB031	2009/Age_53	2009/Age_53/GB031			GB169	GB	2009-09-14	Female	27	2009	2009/Age_27
GB044/6-Dec-07	GB044	2007/Age_30	2007/Age_30/GB044			01TY061	01TY	2008-11-30	Male	16	2008	2008/Age_16
GB071/22-Mar-08	GB071	2008/Age_42	2008/Age_42/GB071			01TY095	01TY	2009-02-19	Male	16	2009	2009/Age_16
GB076/17-Jul-09	GB076	2009/Age_35	2009/Age_35/GB076			GB125	GB	2009-08-21	Female	25	2009	2009/Age_25
GB125/21-Aug-09	GB125	2009/Age_25	2009/Age_25/GB125			01TY261	01TY	2009-12-06	Male	7	2009	2009/Age_7
GB169/14-Sep-09	GB169	2009/Age_27	2009/Age_27/GB169			GB044	GB	2007-12-06	Female	30	2007	2007/Age_30
GB199/29-Sep-07	GB199	2007/Age_15	2007/Age_15/GB199			01TY103	01TY	2018-03-09	Female	14	2009	2009/Age_14
GB266/14-Mar-08	GB266	2008/Age_50	2008/Age_50/GB266			01TY347	01TY	2010-06-10	Female	20	2010	2010/Age_20
GB276/1-May-08	GB276	2008/Age_27	2008/Age_27/GB276			01TY096	01TY	2009-02-20	Male	15	2009	2009/Age_15
GB281/4-May-08	GB281	2008/Age_27	2008/Age_27/GB281			01TY142	01TY	2009-06-19	Male	15	2009	2009/Age_15
GB335/6-Jun-08	GB335	2008/Age_33	2008/Age_33/GB335			01TY258	01TY	2009-12-02	Male	19	2009	2009/Age_19
GB336/10-Jun-08	GB336	2008/Age_30	2008/Age_30/GB336			01TY421	01TY	2010-08-09	Male	17	2010	2010/Age_17
GB368/30-Jun-08	GB368	2008/Age_30	2008/Age_30/GB368			GB076	GB	2009-07-17	Female	35	2009	2009/Age_35
GB387/8-Feb-10	GB387	2010/Age_60	2010/Age_60/GB387			01TY366	01TY	2010-07-06	Female	9	2010	2010/Age_9
GB428/11-Mar-10	GB428	2010/Age_34	2010/Age_34/GB428			GB031	GB	2009-06-26	Female	53	2009	2009/Age_53
GB441/19-Mar-10	GB441	2010/Age_38	2010/Age_38/GB441			01TY337	01TY	2010-05-21	Male	17	2010	2010/Age_17
GB496/22-Apr-10	GB496	2010/Age_20	2010/Age_20/GB496			01TY405	01TY	2010-08-01	Female	4	2010	2010/Age_4
GB580/12-Dec-08	GB580	2008/Age_54	2008/Age_54/GB580			01TY375	01TY	2010-07-12	Male	8	2010	2010/Age_8
GB650/6-Aug-10	GB650	2010/Age_34	2010/Age_34/GB650			GB199	GB	2007-09-29	Female	15	2007	2007/Age_15
GB705/16-Sep-10	GB705	2010/Age_23	2010/Age_23/GB705			01TY445	01TY	2010-08-20	Male	18	2010	2010/Age_18
GB710/20-Sep-10	GB710	2010/Age_67	2010/Age_67/GB710			01TY172	01TY	2009-07-26	Male	10	2009	2009/Age_10
